# Supplementary material for: Membrane lipid poly-unsaturation selectively affects dopamine D2 receptor endocytosis
Source: Nat Commun. 2026 May 20;17:6661. doi: 10.1038/s41467-026-73057-5 (PMC13381900; doi:10.1038/s41467-026-73057-5)
Supplement: Supplementary file 3 — Supplementary Data 1 [file 41467_2026_73057_MOESM3_ESM.xlsx]

## Sheet: Alignment
		TM3																																								ICL2
	Residue number	3	3	3	3	3	3	3	3	3	3	3	3	3	3	3	3	3	3	3	3	3	3	3	3	3	3	3	3	3	3	3	3	3	3	3	3	3	3	3	3
	Sequence-based (BW)	17	18	19	20	21	22	23	24	25	26	27	28	29	30	31	32	33	34	35	36	37	38	39	40	41	42	43	44	45	46	47	48	49	50	51	52	53	54	55	56
	Structure-based (GPCRdb)	17	18	19	20	21	22	23	24	25	26	27	28	29	30	31	32	33	34	35	36	37	38	39	40	41	42	43	44	45	46	47	48	49	50	51	52	53	54	55	56
5-Hydroxytryptamine	5ht1a_human	_	_	_	_	G	Q	V	T	C	D	L	F	I	A	L	D	V	L	C	C	T	S	S	I	L	H	L	C	A	I	A	L	D	R	Y	W	A	I	T	D	_	_	_	_	_	_	_	_
5-Hydroxytryptamine	5ht1b_human	_	_	_	_	G	Q	V	V	C	D	F	W	L	S	S	D	I	T	C	C	T	A	S	I	L	H	L	C	V	I	A	L	D	R	Y	W	A	I	T	D	_	_	_	_	_	_	_	_
5-Hydroxytryptamine	5ht1d_human	_	_	_	_	G	Q	I	L	C	D	I	W	L	S	S	D	I	T	C	C	T	A	S	I	L	H	L	C	V	I	A	L	D	R	Y	W	A	I	T	D	_	_	_	_	_	_	_	_
5-Hydroxytryptamine	5ht1e_human	_	_	_	_	G	Y	F	L	C	E	V	W	L	S	V	D	M	T	C	C	T	C	S	I	L	H	L	C	V	I	A	L	D	R	Y	W	A	I	T	N	_	_	_	_	_	_	_	_
5-Hydroxytryptamine	5ht1f_human	_	_	_	_	G	Q	V	V	C	D	I	W	L	S	V	D	I	T	C	C	T	C	S	I	L	H	L	S	A	I	A	L	D	R	Y	R	A	I	T	D	_	_	_	_	_	_	_	_
5-Hydroxytryptamine	5ht2a_human	_	_	_	_	P	S	K	L	C	A	V	W	I	Y	L	D	V	L	F	S	T	A	S	I	M	H	L	C	A	I	S	L	D	R	Y	V	A	I	Q	N	_	_	_	_	_	_	_	_
5-Hydroxytryptamine	5ht2b_human	_	_	_	_	P	L	V	L	C	P	A	W	L	F	L	D	V	L	F	S	T	A	S	I	M	H	L	C	A	I	S	V	D	R	Y	I	A	I	K	K	_	_	_	_	_	_	_	_
5-Hydroxytryptamine	5ht2c_human	_	_	_	_	P	R	Y	L	C	P	V	W	I	S	L	D	V	L	F	S	T	A	S	I	M	H	L	C	A	I	S	L	D	R	Y	V	A	I	R	N	_	_	_	_	_	_	_	_
5-Hydroxytryptamine	5ht4r_human	_	_	_	_	G	E	V	F	C	L	V	R	T	S	L	D	V	L	L	T	T	A	S	I	F	H	L	C	C	I	S	L	D	R	Y	Y	A	I	C	C	Q	-	-	-	-	-	-	-
5-Hydroxytryptamine	5ht5a_human	_	_	_	_	G	R	R	L	C	Q	L	W	I	A	C	D	V	L	C	C	T	A	S	I	W	N	V	T	A	I	A	L	D	R	Y	W	S	I	T	R	_	_	_	_	_	_	_	_
5-Hydroxytryptamine	5ht6r_human	_	_	_	_	A	R	G	L	C	L	L	W	T	A	F	D	V	M	C	C	S	A	S	I	L	N	L	C	L	I	S	L	D	R	Y	L	L	I	L	S	_	_	_	_	_	_	_	_
5-Hydroxytryptamine	5ht7r_human	_	_	_	_	G	H	F	F	C	N	V	F	I	A	M	D	V	M	C	C	T	A	S	I	M	T	L	C	V	I	S	I	D	R	Y	L	G	I	T	R	_	_	_	_	_	_	_	_
Acetylcholine (muscarinic)	acm1_human	_	_	_	_	G	T	L	A	C	D	L	W	L	A	L	D	Y	V	A	S	N	A	S	V	M	N	L	L	L	I	S	F	D	R	Y	F	S	V	T	R	_	_	_	_	_	_	_	_
Acetylcholine (muscarinic)	acm2_human	_	_	_	_	G	P	V	V	C	D	L	W	L	A	L	D	Y	V	V	S	N	A	S	V	M	N	L	L	I	I	S	F	D	R	Y	F	C	V	T	K	_	_	_	_	_	_	_	_
Acetylcholine (muscarinic)	acm3_human	_	_	_	_	G	N	L	A	C	D	L	W	L	A	I	D	Y	V	A	S	N	A	S	V	M	N	L	L	V	I	S	F	D	R	Y	F	S	I	T	R	_	_	_	_	_	_	_	_
Acetylcholine (muscarinic)	acm4_human	_	_	_	_	G	A	V	V	C	D	L	W	L	A	L	D	Y	V	V	S	N	A	S	V	M	N	L	L	I	I	S	F	D	R	Y	F	C	V	T	K	_	_	_	_	_	_	_	_
Acetylcholine (muscarinic)	acm5_human	_	_	_	_	G	S	L	A	C	D	L	W	L	A	L	D	Y	V	A	S	N	A	S	V	M	N	L	L	V	I	S	F	D	R	Y	F	S	I	T	R	_	_	_	_	_	_	_	_
Adrenoceptors	ada1a_human	_	_	_	_	G	R	V	F	C	N	I	W	A	A	V	D	V	L	C	C	T	A	S	I	M	G	L	C	I	I	S	I	D	R	Y	I	G	V	S	Y	_	_	_	_	_	_	_	_
Adrenoceptors	ada1b_human	_	_	_	_	G	R	I	F	C	D	I	W	A	A	V	D	V	L	C	C	T	A	S	I	L	S	L	C	A	I	S	I	D	R	Y	I	G	V	R	Y	_	_	_	_	_	_	_	_
Adrenoceptors	ada1d_human	_	_	_	_	G	R	A	F	C	D	V	W	A	A	V	D	V	L	C	C	T	A	S	I	L	S	L	C	T	I	S	V	D	R	Y	V	G	V	R	H	_	_	_	_	_	_	_	_
Adrenoceptors	ada2a_human	_	_	_	_	G	K	A	W	C	E	I	Y	L	A	L	D	V	L	F	C	T	S	S	I	V	H	L	C	A	I	S	L	D	R	Y	W	S	I	T	Q	_	_	_	_	_	_	_	_
Adrenoceptors	ada2b_human	_	_	_	_	R	R	T	W	C	E	V	Y	L	A	L	D	V	L	F	C	T	S	S	I	V	H	L	C	A	I	S	L	D	R	Y	W	A	V	S	R	_	_	_	_	_	_	_	_
Adrenoceptors	ada2c_human	_	_	_	_	G	Q	V	W	C	G	V	Y	L	A	L	D	V	L	F	C	T	S	S	I	V	H	L	C	A	I	S	L	D	R	Y	W	S	V	T	Q	_	_	_	_	_	_	_	_
Adrenoceptors	adrb1_human	_	_	_	_	G	S	F	F	C	E	L	W	T	S	V	D	V	L	C	V	T	A	S	I	E	T	L	C	V	I	A	L	D	R	Y	L	A	I	T	S	_	_	_	_	_	_	_	_
Adrenoceptors	adrb2_human	_	_	_	_	G	N	F	W	C	E	F	W	T	S	I	D	V	L	C	V	T	A	S	I	E	T	L	C	V	I	A	V	D	R	Y	F	A	I	T	S	_	_	_	_	_	_	_	_
Adrenoceptors	adrb3_human	_	_	_	_	G	A	T	G	C	E	L	W	T	S	V	D	V	L	C	V	T	A	S	I	E	T	L	C	A	L	A	V	D	R	Y	L	A	V	T	N	_	_	_	_	_	_	_	_
Dopamine	drd1_human	_	_	_	_	_	G	S	F	C	N	I	W	V	A	F	D	I	M	C	S	T	A	S	I	L	N	L	C	V	I	S	V	D	R	Y	W	A	I	S	S	_	_	_	_	_	_	_	_
Dopamine	drd2_human	_	_	_	_	S	R	I	H	C	D	I	F	V	T	L	D	V	M	M	C	T	A	S	I	L	N	L	C	A	I	S	I	D	R	Y	T	A	V	A	M	_	_	_	_	_	_	_	_
Dopamine	drd3_human	_	_	_	_	S	R	I	C	C	D	V	F	V	T	L	D	V	M	M	C	T	A	S	I	L	N	L	C	A	I	S	I	D	R	Y	T	A	V	V	M	_	_	_	_	_	_	_	_
Dopamine	drd4_human	_	_	_	_	S	P	R	L	C	D	A	L	M	A	M	D	V	M	L	C	T	A	S	I	F	N	L	C	A	I	S	V	D	R	F	V	A	V	A	V	_	_	_	_	_	_	_	_
Dopamine	drd5_human	_	_	_	_	_	G	A	F	C	D	V	W	V	A	F	D	I	M	C	S	T	A	S	I	L	N	L	C	V	I	S	V	D	R	Y	W	A	I	S	R	_	_	_	_	_	_	_	_
Histamine	hrh1_human	_	_	_	_	G	R	P	L	C	L	F	W	L	S	M	D	Y	V	A	S	T	A	S	I	F	S	V	F	I	L	C	I	D	R	Y	R	S	V	Q	Q	_	_	_	_	_	_	_	_
Histamine	hrh2_human	_	_	_	_	G	K	V	F	C	N	I	Y	T	S	L	D	V	M	L	C	T	A	S	I	L	N	L	F	M	I	S	L	D	R	Y	C	A	V	M	D	_	_	_	_	_	_	_	_
Histamine	hrh3_human	_	_	_	_	G	R	G	L	C	K	L	W	L	V	V	D	Y	L	L	C	T	S	S	A	F	N	I	V	L	I	S	Y	D	R	F	L	S	V	T	R	_	_	_	_	_	_	_	_
Histamine	hrh4_human	_	_	_	_	G	K	E	I	C	V	F	W	L	T	T	D	Y	L	L	C	T	A	S	V	Y	N	I	V	L	I	S	Y	D	R	Y	L	S	V	S	N	_	_	_	_	_	_	_	_
Trace amine	taar1_human	_	_	_	_	G	E	V	F	C	K	I	H	T	S	T	D	I	M	L	S	S	A	S	I	F	H	L	S	F	I	S	I	D	R	Y	Y	A	V	C	D	_	_	_	_	_	_	_	_
Angiotensin	agtr1_human	_	_	_	_	G	N	Y	L	C	K	I	A	S	A	S	V	S	F	N	L	Y	A	S	V	F	L	L	T	C	L	S	I	D	R	Y	L	A	I	V	H	_	_	_	_	_	_	_	_
Angiotensin	agtr2_human	_	_	_	_	G	P	V	M	C	K	V	F	G	S	F	L	T	L	N	M	F	A	S	I	F	F	I	T	C	M	S	V	D	R	Y	Q	S	V	I	Y	_	_	_	_	_	_	_	_
Apelin	apj_human	_	_	_	_	G	T	F	F	C	K	L	S	S	Y	L	I	F	V	N	M	Y	A	S	V	F	C	L	T	G	L	S	F	D	R	Y	L	A	I	V	R	_	_	_	_	_	_	_	_
Bombesin	nmbr_human	_	_	_	_	G	K	V	G	C	K	L	I	P	V	I	Q	L	T	S	V	G	V	S	V	F	T	L	T	A	L	S	A	D	R	Y	R	A	I	V	N	_	_	_	_	_	_	_	_
Bombesin	grpr_human	_	_	_	_	G	R	I	G	C	K	L	I	P	F	I	Q	L	T	S	V	G	V	S	V	F	T	L	T	A	L	S	A	D	R	Y	K	A	I	V	R	_	_	_	_	_	_	_	_
Bombesin	brs3_human	_	_	_	_	G	R	I	G	C	K	V	L	S	F	I	R	L	T	S	V	G	V	S	V	F	T	L	T	I	L	S	A	D	R	Y	K	A	V	V	K	_	_	_	_	_	_	_	_
Bradykinin	bkrb1_human	_	_	_	_	G	A	L	L	C	R	V	I	N	G	V	I	K	A	N	L	F	I	S	I	F	L	V	V	A	I	S	Q	D	R	Y	R	V	L	V	H	_	_	_	_	_	_	_	_
Bradykinin	bkrb2_human	_	_	_	_	G	E	T	L	C	R	V	V	N	A	I	I	S	M	N	L	Y	S	S	I	C	F	L	M	L	V	S	I	D	R	Y	L	A	L	V	K	_	_	_	_	_	_	_	_
Cholecystokinin	cckar_human	_	_	_	_	G	S	A	V	C	K	T	T	T	Y	F	M	G	T	S	V	S	V	S	T	F	N	L	V	A	I	S	L	E	R	Y	G	A	I	C	K	_	_	_	_	_	_	_	_
Cholecystokinin	gasr_human	_	_	_	_	G	T	V	I	C	K	A	V	S	Y	L	M	G	V	S	V	S	V	S	T	L	S	L	V	A	I	A	L	E	R	Y	S	A	I	C	R	_	_	_	_	_	_	_	_
Complement peptide	c3ar_human	_	_	_	_	G	R	F	L	C	K	L	I	P	S	I	I	V	L	N	M	F	A	S	V	F	L	L	T	A	I	S	L	D	R	C	L	V	V	F	K	_	_	_	_	_	_	_	_
Complement peptide	c5ar1_human	_	_	_	_	G	G	A	A	C	S	I	L	P	S	L	I	L	L	N	M	Y	A	S	I	L	L	L	A	T	I	S	A	D	R	F	L	L	V	F	K	_	_	_	_	_	_	_	_
Complement peptide	c5ar2_human	_	_	_	_	G	A	V	G	C	R	A	L	P	S	I	I	L	L	T	M	Y	A	S	V	L	L	L	A	A	L	S	A	D	L	C	F	L	A	L	G	_	_	_	_	_	_	_	_
Endothelin	ednra_human	_	N	D	F	G	V	F	L	C	K	L	F	P	F	L	Q	K	S	S	V	G	I	T	V	L	N	L	C	A	L	S	V	D	R	Y	R	A	V	A	S	_	_	_	_	_	_	_	_
Endothelin	ednrb_human	_	_	_	_	G	A	E	M	C	K	L	V	P	F	I	Q	K	A	S	V	G	I	T	V	L	S	L	C	A	L	S	I	D	R	Y	R	A	V	A	S	_	_	_	_	_	_	_	_
Formylpeptide	fpr1_human	_	_	_	_	G	W	F	L	C	K	F	V	F	T	I	V	D	I	N	L	F	G	S	V	F	L	I	A	L	I	A	L	D	R	C	V	C	V	L	H	_	_	_	_	_	_	_	_
Formylpeptide	fpr2_human	_	_	_	_	G	W	F	L	C	K	L	I	H	I	V	V	D	I	N	L	F	G	S	V	F	L	I	G	F	I	A	L	D	R	C	I	C	V	L	H	_	_	_	_	_	_	_	_
Formylpeptide	fpr3_human	_	_	_	_	G	S	F	L	C	K	L	V	H	V	M	I	D	I	N	L	F	V	S	V	Y	L	I	T	I	I	A	L	D	R	C	I	C	V	L	H	_	_	_	_	_	_	_	_
Galanin	galr1_human	_	_	_	_	G	A	F	I	C	K	F	I	H	Y	F	F	T	V	S	M	L	V	S	I	F	T	L	A	A	M	S	V	D	R	Y	V	A	I	V	H	_	_	_	_	_	_	_	_
Galanin	galr2_human	_	_	_	_	G	S	L	L	C	K	A	V	H	F	L	I	F	L	T	M	H	A	S	S	F	T	L	A	A	V	S	L	D	R	Y	L	A	I	R	Y	_	_	_	_	_	_	_	_
Galanin	galr3_human	_	_	_	_	G	A	L	V	C	K	A	V	H	L	L	I	Y	L	T	M	Y	A	S	S	F	T	L	A	A	V	S	V	D	R	Y	L	A	V	R	H	_	_	_	_	_	_	_	_
Ghrelin	ghsr_human	_	_	_	_	G	D	L	L	C	K	L	F	Q	F	V	S	E	S	C	T	Y	A	T	V	L	T	I	T	A	L	S	V	E	R	Y	F	A	I	C	F	_	_	_	_	_	_	_	_
Gonadotrophin-releasing hormone	gnrhr_human	_	_	_	_	G	E	L	L	C	K	V	L	S	Y	L	K	L	F	S	M	Y	A	P	A	F	M	M	V	V	I	S	L	D	R	S	L	A	I	T	R	_	_	_	_	_	_	_	_
Kisspeptin	kissr_human	_	_	_	_	G	D	F	M	C	K	F	V	N	Y	I	Q	Q	V	S	V	Q	A	T	C	A	T	L	T	A	M	S	V	D	R	W	Y	V	T	V	F	_	_	_	_	_	_	_	_
Melanin-concentrating hormone	mchr1_human	_	_	_	_	G	E	T	M	C	T	L	I	T	A	M	D	A	N	S	Q	F	T	S	T	Y	I	L	T	A	M	A	I	D	R	Y	L	A	T	V	H	_	_	_	_	_	_	_	_
Melanin-concentrating hormone	mchr2_human	_	_	_	_	G	G	P	L	C	T	I	I	T	S	L	D	T	C	N	Q	F	A	C	S	A	I	M	T	V	M	S	V	D	R	Y	F	A	L	V	Q	_	_	_	_	_	_	_	_
Melanocortin	mshr_human	R	A	A	V	L	Q	Q	L	D	N	V	I	D	V	I	T	C	S	S	M	L	S	S	L	C	F	L	G	A	I	A	V	D	R	Y	I	S	I	F	Y	_	_	_	_	_	_	_	_
Melanocortin	acthr_human	_	G	S	F	E	T	T	A	D	D	I	I	D	S	L	F	V	L	S	L	L	G	S	I	F	S	L	S	V	I	A	A	D	R	Y	I	T	I	F	H	_	_	_	_	_	_	_	_
Melanocortin	mc3r_human	E	D	Q	F	I	Q	H	M	D	N	I	F	D	S	M	I	C	I	S	L	V	A	S	I	C	N	L	L	A	I	A	V	D	R	Y	V	T	I	F	Y	_	_	_	_	_	_	_	_
Melanocortin	mc4r_human	_	Q	S	F	T	V	N	I	D	N	V	I	D	S	V	I	C	S	S	L	L	A	S	I	C	S	L	L	S	I	A	V	D	R	Y	F	T	I	F	Y	_	_	_	_	_	_	_	_
Melanocortin	mc5r_human	A	D	A	F	V	R	H	I	D	N	V	F	D	S	M	I	C	I	S	V	V	A	S	M	C	S	L	L	A	I	A	V	D	R	Y	V	T	I	F	Y	_	_	_	_	_	_	_	_
Motilin	mtlr_human	_	_	_	_	G	P	L	L	C	R	L	S	L	Y	V	G	E	G	C	T	Y	A	T	L	L	H	M	T	A	L	S	V	E	R	Y	L	A	I	C	R	_	_	_	_	_	_	_	_
Neuromedin U	nmur1_human	_	_	_	_	G	V	G	G	C	Y	F	R	T	L	L	F	E	M	V	C	L	A	S	V	L	N	V	T	A	L	S	V	E	R	Y	V	A	V	V	H	_	_	_	_	_	_	_	_
Neuromedin U	nmur2_human	_	_	_	_	G	P	V	G	C	Y	F	K	T	A	L	F	E	T	V	C	F	A	S	I	L	S	I	T	T	V	S	V	E	R	Y	V	A	I	L	H	_	_	_	_	_	_	_	_
Neuropeptide FF/neuropeptide AF	npff1_human	_	_	_	_	D	N	A	T	C	K	M	S	G	L	V	Q	G	M	S	V	S	A	S	V	F	T	L	V	A	I	A	V	E	R	F	R	C	I	V	H	P	F	R	-	-	-	-	-
Neuropeptide FF/neuropeptide AF	npff2_human	_	_	_	_	G	N	T	M	C	K	I	S	G	L	V	Q	G	I	S	V	A	A	S	V	F	T	L	V	A	I	A	V	D	R	F	Q	C	V	V	Y	P	F	K	-	-	-	-	-
Neuropeptide S	npsr1_human	_	_	_	_	P	D	L	V	C	R	V	V	R	Y	L	Q	V	V	L	L	Y	A	S	T	Y	V	L	V	S	L	S	I	D	R	Y	H	A	I	V	Y	_	_	_	_	_	_	_	_
Neuropeptide W/neuropeptide B	npbw1_human	_	_	_	_	G	E	L	M	C	K	L	I	V	A	I	D	Q	Y	N	T	F	S	S	L	Y	F	L	T	V	M	S	A	D	R	Y	L	V	V	L	A	T	A	E	S	R	-	-	-
Neuropeptide W/neuropeptide B	npbw2_human	_	_	_	_	G	E	L	L	C	K	L	V	L	A	V	D	H	Y	N	I	F	S	S	I	Y	F	L	A	V	M	S	V	D	R	Y	L	V	V	L	A	T	V	R	S	R	-	-	-
Neuropeptide Y	npy1r_human	_	_	_	_	G	E	A	M	C	K	L	N	P	F	V	Q	C	V	S	I	T	V	S	I	F	S	L	V	L	I	A	V	E	R	H	Q	L	I	I	N	P	R	G	-	-	-	-	-
Neuropeptide Y	npy2r_human	_	_	_	_	G	P	V	L	C	H	L	V	P	Y	A	Q	G	L	A	V	Q	V	S	T	I	T	L	T	V	I	A	L	D	R	H	R	C	I	V	Y	H	L	E	-	-	-	-	-
Neuropeptide Y	npy4r_human	_	_	_	_	G	E	T	L	C	K	M	S	A	F	I	Q	C	M	S	V	T	V	S	I	L	S	L	V	L	V	A	L	E	R	H	Q	L	I	I	N	P	T	G	-	-	-	-	-
Neuropeptide Y	npy5r_human	_	_	_	_	G	K	V	M	C	H	I	M	P	F	L	Q	C	V	S	V	L	V	S	T	L	I	L	I	S	I	A	I	V	R	Y	H	M	I	K	H	P	I	S	-	-	-	-	-
Neuropeptide Y	npy6r_human	_	_	_	_	G	D	T	M	C	R	L	T	S	Y	V	Q	S	V	S	I	S	V	S	I	F	S	L	V	F	T	A	V	E	R	Y	Q	L	I	V	N	P	R	G	-	-	-	-	-
Neurotensin	ntr1_human	_	_	_	_	G	D	A	G	C	R	G	Y	Y	F	L	R	D	A	C	T	Y	A	T	A	L	N	V	A	S	L	S	V	E	R	Y	L	A	I	C	H	_	_	_	_	_	_	_	_
Neurotensin	ntr2_human	_	_	_	_	G	D	L	G	C	R	G	Y	Y	F	V	H	E	L	C	A	Y	A	T	V	L	S	V	A	G	L	S	A	E	R	C	L	A	V	C	Q	_	_	_	_	_	_	_	_
Opioid	oprd_human	_	_	_	_	G	E	L	L	C	K	A	V	L	S	I	D	Y	Y	N	M	F	T	S	I	F	T	L	T	M	M	S	V	D	R	Y	I	A	V	C	H	_	_	_	_	_	_	_	_
Opioid	oprk_human	_	_	_	_	G	D	V	L	C	K	I	V	I	S	I	D	Y	Y	N	M	F	T	S	I	F	T	L	T	M	M	S	V	D	R	Y	I	A	V	C	H	_	_	_	_	_	_	_	_
Opioid	oprm_human	_	_	_	_	G	T	I	L	C	K	I	V	I	S	I	D	Y	Y	N	M	F	T	S	I	F	T	L	C	T	M	S	V	D	R	Y	I	A	V	C	H	_	_	_	_	_	_	_	_
Opioid	oprx_human	_	_	_	_	G	N	A	L	C	K	T	V	I	A	I	D	Y	Y	N	M	F	T	S	T	F	T	L	T	A	M	S	V	D	R	Y	V	A	I	C	H	_	_	_	_	_	_	_	_
Orexin	ox1r_human	_	_	_	_	G	H	A	L	C	K	V	I	P	Y	L	Q	A	V	S	V	S	V	A	V	L	T	L	S	F	I	A	L	D	R	W	Y	A	I	C	H	_	_	_	_	_	_	_	_
Orexin	ox2r_human	_	_	_	_	G	Q	S	L	C	K	V	I	P	Y	L	Q	T	V	S	V	S	V	S	V	L	T	L	S	C	I	A	L	D	R	W	Y	A	I	C	H	_	_	_	_	_	_	_	_
Peptide P518	qrfpr_human	_	_	_	_	_	_	F	I	C	K	M	V	P	F	V	Q	S	T	A	V	V	T	E	I	L	T	M	T	C	I	A	V	E	R	H	Q	G	L	V	H	_	_	_	_	_	_	_	_
Prolactin-releasing peptide	prlhr_human	_	_	_	_	G	G	G	L	C	H	L	V	F	F	L	Q	P	V	T	V	Y	V	S	V	F	T	L	T	T	I	A	V	D	R	Y	V	V	L	V	H	_	_	_	_	_	_	_	_
Proteinase-activated	par1_human	_	_	_	_	G	S	E	L	C	R	F	V	T	A	A	F	Y	C	N	M	Y	A	S	I	L	L	M	T	V	I	S	I	D	R	F	L	A	V	V	Y	_	_	_	_	_	_	_	_
Proteinase-activated	par2_human	_	_	_	_	G	E	A	L	C	N	V	L	I	G	F	F	Y	G	N	M	Y	C	S	I	L	F	M	T	C	L	S	V	Q	R	Y	W	V	I	V	N	_	_	_	_	_	_	_	_
Proteinase-activated	par3_human	_	_	_	_	G	E	V	L	C	R	A	T	T	V	I	F	Y	G	N	M	Y	C	S	I	L	L	L	A	C	I	S	I	N	R	Y	L	A	I	V	H	_	_	_	_	_	_	_	_
Proteinase-activated	par4_human	_	_	_	_	G	E	A	A	C	R	L	A	T	A	A	L	Y	G	H	M	Y	G	S	V	L	L	L	A	A	V	S	L	D	R	Y	L	A	L	V	H	_	_	_	_	_	_	_	_
Relaxin family peptide	rxfp1_human	_	_	_	_	_	_	T	H	C	Q	L	V	G	S	L	A	I	L	S	T	E	V	S	V	L	L	L	T	F	L	T	L	E	K	Y	I	C	I	V	Y	_	_	_	_	_	_	_	_
Relaxin family peptide	rxfp2_human	_	L	W	M	E	S	V	Q	C	R	L	M	G	F	L	A	M	L	S	T	E	V	S	V	L	L	L	T	Y	L	T	L	E	K	F	L	V	I	V	F	_	_	_	_	_	_	_	_
Relaxin family peptide	rl3r1_human	_	_	_	_	G	K	A	M	C	K	I	V	S	M	V	T	S	M	N	M	Y	A	S	V	F	F	L	T	A	M	S	V	T	R	Y	H	S	V	A	S	A	L	K	S	H	R	T	R
Relaxin family peptide	rl3r2_human	_	_	_	_	G	G	A	L	C	K	M	V	L	T	A	T	V	L	N	V	Y	A	S	I	F	L	I	T	A	L	S	V	A	R	Y	W	V	V	A	M	_	_	_	_	_	_	_	_
Somatostatin	ssr1_human	_	_	_	_	G	A	L	L	C	R	L	V	L	S	V	D	A	V	N	M	F	T	S	I	Y	C	L	T	V	L	S	V	D	R	Y	V	A	V	V	H	_	_	_	_	_	_	_	_
Somatostatin	ssr2_human	_	_	_	_	G	K	A	I	C	R	V	V	M	T	V	D	G	I	N	Q	F	T	S	I	F	C	L	T	V	M	S	I	D	R	Y	L	A	V	V	H	_	_	_	_	_	_	_	_
Somatostatin	ssr3_human	_	_	_	_	G	S	L	M	C	R	L	V	M	A	V	D	G	I	N	Q	F	T	S	I	F	C	L	T	V	M	S	V	D	R	Y	L	A	V	V	H	_	_	_	_	_	_	_	_
Somatostatin	ssr4_human	_	_	_	_	G	S	V	L	C	R	A	V	L	S	V	D	G	L	N	M	F	T	S	V	F	C	L	T	V	L	S	V	D	R	Y	V	A	V	V	H	_	_	_	_	_	_	_	_
Somatostatin	ssr5_human	_	_	_	_	G	P	V	L	C	R	L	V	M	T	L	D	G	V	N	Q	F	T	S	V	F	C	L	T	V	M	S	V	D	R	Y	L	A	V	V	H	_	_	_	_	_	_	_	_
Tachykinin	nk1r_human	_	_	_	_	G	L	F	Y	C	K	F	H	N	F	F	P	I	A	A	V	F	A	S	I	Y	S	M	T	A	V	A	F	D	R	Y	M	A	I	I	H	P	L	Q	-	-	-	-	-
Tachykinin	nk2r_human	_	_	_	_	G	R	A	F	C	Y	F	Q	N	L	F	P	I	T	A	M	F	V	S	I	Y	S	M	T	A	I	A	A	D	R	Y	M	A	I	V	H	P	F	Q	-	-	-	-	-
Tachykinin	nk3r_human	_	_	_	_	G	A	N	Y	C	R	F	Q	N	F	F	P	I	T	A	V	F	A	S	I	Y	S	M	T	A	I	A	V	D	R	Y	M	A	I	I	D	P	L	K	-	-	-	-	-
Thyrotropin-releasing hormone	trfr_human	_	_	_	_	G	Y	V	G	C	L	C	I	T	Y	L	Q	Y	L	G	I	N	A	S	S	C	S	I	T	A	F	T	I	E	R	Y	I	A	I	C	H	_	_	_	_	_	_	_	_
Urotensin	ur2r_human	_	_	_	_	G	D	V	G	C	R	V	L	F	G	L	D	F	L	T	M	H	A	S	I	F	T	L	T	V	M	S	S	E	R	Y	A	A	V	L	R	_	_	_	_	_	_	_	_
Vasopressin and oxytocin	v1ar_human	_	_	_	_	P	D	W	L	C	R	V	V	K	H	L	Q	V	F	G	M	F	A	S	A	Y	M	L	V	V	M	T	A	D	R	Y	I	A	V	C	H	_	_	_	_	_	_	_	_
Vasopressin and oxytocin	v1br_human	_	_	_	_	P	D	L	L	C	R	A	V	K	Y	L	Q	V	L	S	M	F	A	S	T	Y	M	L	L	A	M	T	L	D	R	Y	L	A	V	C	H	_	_	_	_	_	_	_	_
Vasopressin and oxytocin	v2r_human	_	_	_	_	P	D	A	L	C	R	A	V	K	Y	L	Q	M	V	G	M	Y	A	S	S	Y	M	I	L	A	M	T	L	D	R	H	R	A	I	C	R	_	_	_	_	_	_	_	_
Vasopressin and oxytocin	oxyr_human	_	_	_	_	P	D	L	L	C	R	L	V	K	Y	L	Q	V	V	G	M	F	A	S	T	Y	L	L	L	L	M	S	L	D	R	C	L	A	I	C	Q	P	L	R	-	-	-	-	-
Chemerin receptor	cml1_human	_	_	_	_	G	T	A	M	C	K	I	S	N	F	L	L	I	H	N	M	F	T	S	V	F	L	L	T	I	I	S	S	D	R	C	I	S	V	L	L	_	_	_	_	_	_	_	_
Chemerin receptor	cml2_human	_	_	_	_	G	I	W	L	C	K	A	N	S	F	T	A	Q	L	N	M	F	A	S	V	F	F	L	T	V	I	S	L	D	H	Y	I	H	L	I	H	_	_	_	_	_	_	_	_
Chemokine	ccr1_human	_	_	_	_	G	D	A	M	C	K	I	L	S	G	F	Y	Y	T	G	L	Y	S	E	I	F	F	I	I	L	L	T	I	D	R	Y	L	A	I	V	H	_	_	_	_	_	_	_	_
Chemokine	ccr2_human	_	_	_	_	G	N	A	M	C	K	L	F	T	G	L	Y	H	I	G	Y	F	G	G	I	F	F	I	I	L	L	T	I	D	R	Y	L	A	I	V	H	_	_	_	_	_	_	_	_
Chemokine	ccr3_human	_	_	_	_	G	H	G	M	C	K	L	L	S	G	F	Y	H	T	G	L	Y	S	E	I	F	F	I	I	L	L	T	I	D	R	Y	L	A	I	V	H	_	_	_	_	_	_	_	_
Chemokine	ccr4_human	_	_	_	_	G	L	G	L	C	K	M	I	S	W	M	Y	L	V	G	F	Y	S	G	I	F	F	V	M	L	M	S	I	D	R	Y	L	A	I	V	H	_	_	_	_	_	_	_	_
Chemokine	ccr5_human	_	_	_	_	G	N	T	M	C	Q	L	L	T	G	L	Y	F	I	G	F	F	S	G	I	F	F	I	I	L	L	T	I	D	R	Y	L	A	V	V	H	_	_	_	_	_	_	_	_
Chemokine	ccr6_human	_	_	_	_	S	N	A	T	C	K	L	L	K	G	I	Y	A	I	N	F	N	C	G	M	L	L	L	T	C	I	S	M	D	R	Y	I	A	I	V	Q	_	_	_	_	_	_	_	_
Chemokine	ccr7_human	_	_	_	_	G	V	H	F	C	K	L	I	F	A	I	Y	K	M	S	F	F	S	G	M	L	L	L	L	C	I	S	I	D	R	Y	V	A	I	V	Q	_	_	_	_	_	_	_	_
Chemokine	ccr8_human	_	_	_	_	G	T	V	M	C	K	V	V	S	G	F	Y	Y	I	G	F	Y	S	S	M	F	F	I	T	L	M	S	V	D	R	Y	L	A	V	V	H	_	_	_	_	_	_	_	_
Chemokine	ccr9_human	_	_	_	_	Q	T	F	M	C	K	V	V	N	S	M	Y	K	M	N	F	Y	S	C	V	L	L	I	M	C	I	S	V	D	R	Y	I	A	I	A	Q	_	_	_	_	_	_	_	_
Chemokine	ccr10_human	_	_	_	_	G	S	A	T	C	R	T	I	S	G	L	Y	S	A	S	F	H	A	G	F	L	F	L	A	C	I	S	A	D	R	Y	V	A	I	A	R	A	L	P	A	G	-	-	-
Chemokine	cxcr1_human	_	_	_	_	G	T	F	L	C	K	V	V	S	L	L	K	E	V	N	F	Y	S	G	I	L	L	L	A	C	I	S	V	D	R	Y	L	A	I	V	H	_	_	_	_	_	_	_	_
Chemokine	cxcr2_human	_	_	_	_	G	T	F	L	C	K	V	V	S	L	L	K	E	V	N	F	Y	S	G	I	L	L	L	A	C	I	S	V	D	R	Y	L	A	I	V	H	_	_	_	_	_	_	_	_
Chemokine	cxcr3_human	_	_	_	_	G	S	G	L	C	K	V	A	G	A	L	F	N	I	N	F	Y	A	G	A	L	L	L	A	C	I	S	F	D	R	Y	L	N	I	V	H	_	_	_	_	_	_	_	_
Chemokine	cxcr4_human	_	_	_	_	G	N	F	L	C	K	A	V	H	V	I	Y	T	V	N	L	Y	S	S	V	L	I	L	A	F	I	S	L	D	R	Y	L	A	I	V	H	_	_	_	_	_	_	_	_
Chemokine	cxcr5_human	_	_	_	_	G	T	F	L	C	K	T	V	I	A	L	H	K	V	N	F	Y	C	S	S	L	L	L	A	C	I	A	V	D	R	Y	L	A	I	V	H	_	_	_	_	_	_	_	_
Chemokine	cxcr6_human	_	_	_	_	G	Q	V	M	C	K	S	L	L	G	I	Y	T	I	N	F	Y	T	S	M	L	I	L	T	C	I	T	V	D	R	F	I	V	V	V	K	_	_	_	_	_	_	_	_
Chemokine	cx3c1_human	_	_	_	_	_	_	_	M	C	K	F	T	T	A	F	F	F	I	G	F	F	G	S	I	F	F	I	T	V	I	S	I	D	R	Y	L	A	I	V	L	_	_	_	_	_	_	_	_
Chemokine	xcr1_human	_	_	_	_	G	D	F	L	C	K	L	L	N	M	I	F	S	I	S	L	Y	S	S	I	F	F	L	T	I	M	T	I	H	R	Y	L	S	V	V	S	_	_	_	_	_	_	_	_
Chemokine	ackr1_human	_	_	_	_	S	S	A	L	C	S	L	G	Y	C	V	W	Y	G	S	A	F	A	Q	A	L	L	L	G	C	H	A	S	L	G	H	R	L	G	A	_	G	-	-	-	-	-	-	-
Chemokine	ackr2_human	_	_	_	_	G	S	F	L	C	K	M	V	S	T	L	Y	T	I	N	F	Y	S	G	I	F	F	I	S	C	M	S	L	D	K	Y	L	E	I	V	H	_	_	_	_	_	_	_	_
Chemokine	ackr3_human	_	_	_	_	G	E	L	T	C	K	V	T	H	L	I	F	S	I	N	L	F	G	S	I	F	F	L	T	C	M	S	V	D	R	Y	L	S	I	T	Y	F	T	N	T	P	S	-	-
Chemokine	ackr4_human	_	_	_	_	G	K	I	M	C	K	I	T	S	A	L	Y	T	L	N	F	V	S	G	M	Q	F	L	A	C	I	S	I	D	R	Y	V	A	V	T	K	V	P	S	-	-	-	-	-
Chemokine	ccrl2_human	_	_	_	_	_	_	_	M	C	K	I	L	I	G	L	Y	F	V	G	L	Y	S	E	T	F	F	N	C	L	L	T	V	Q	R	Y	L	V	F	L	H	_	_	_	_	_	_	_	_
Glycoprotein hormone	fshr_human	_	_	_	_	_	G	A	G	C	D	A	A	G	F	F	T	V	F	A	S	E	L	S	V	Y	T	L	T	A	I	T	L	E	R	W	H	T	I	T	H	_	_	_	_	_	_	_	_
Glycoprotein hormone	lshr_human	_	_	_	_	_	G	S	G	C	S	T	A	G	F	F	T	V	F	A	S	E	L	S	V	Y	T	L	T	V	I	T	L	E	R	W	H	T	I	T	Y	A	I	H	L	-	-	-	-
Glycoprotein hormone	tshr_human	_	_	_	_	_	G	P	G	C	N	T	A	G	F	F	T	V	F	A	S	E	L	S	V	Y	T	L	T	V	I	T	L	E	R	W	Y	A	I	T	F	_	_	_	_	_	_	_	_
Prokineticin	pkr1_human	_	_	_	_	G	H	V	L	C	T	S	V	N	Y	L	R	T	V	S	L	Y	V	S	T	N	A	L	L	A	I	A	I	D	R	Y	L	A	I	V	H	P	L	R	-	-	-	-	-
Prokineticin	pkr2_human	_	_	_	_	G	H	V	L	C	A	S	V	N	Y	L	R	T	V	S	L	Y	V	S	T	N	A	L	L	A	I	A	I	D	R	Y	L	A	I	V	H	P	L	K	-	-	-	-	-
Free fatty acid	ffar1_human	_	_	_	_	P	A	S	L	C	P	V	F	A	V	A	H	F	F	P	L	Y	A	G	G	G	F	L	A	A	L	S	A	G	R	Y	L	G	A	A	F	_	_	_	_	_	_	_	_
Free fatty acid	ffar2_human	_	_	_	_	P	K	V	V	C	A	L	T	S	F	G	F	Y	S	S	I	Y	C	S	T	W	L	L	A	G	I	S	I	E	R	Y	L	G	V	A	F	_	_	_	_	_	_	_	_
Free fatty acid	ffar3_human	_	_	_	_	P	F	I	L	C	P	L	S	G	F	I	F	F	T	T	I	Y	L	T	A	L	F	L	A	A	V	S	I	E	R	F	L	S	V	A	H	_	_	_	_	_	_	_	_
Free fatty acid	ffar4_human	_	_	_	_	G	P	V	A	C	H	L	L	F	Y	V	M	T	L	S	G	S	V	T	I	L	T	L	A	A	V	S	L	E	R	M	V	C	I	V	H	_	_	_	_	_	_	_	_
Free fatty acid	gpr42_human	_	_	_	_	P	F	I	L	C	P	L	S	G	F	I	F	F	T	T	I	Y	L	T	A	L	F	L	A	A	V	S	I	E	R	F	L	S	V	A	H	_	_	_	_	_	_	_	_
Leukotriene	lt4r1_human	_	_	_	_	G	L	A	G	C	R	L	C	H	Y	V	C	G	V	S	M	Y	A	S	V	L	L	I	T	A	M	S	L	D	R	S	L	A	V	A	R	_	_	_	_	_	_	_	_
Leukotriene	lt4r2_human	_	_	_	_	G	Q	A	G	C	K	A	V	Y	Y	V	C	A	L	S	M	Y	A	S	V	L	L	T	G	L	L	S	L	Q	R	C	L	A	V	T	R	_	_	_	_	_	_	_	_
Leukotriene	cltr1_human	_	_	_	_	G	D	F	L	C	R	L	S	T	Y	A	L	Y	V	N	L	Y	C	S	I	F	F	M	T	A	M	S	F	F	R	C	I	A	I	V	F	_	_	_	_	_	_	_	_
Leukotriene	cltr2_human	_	_	_	_	G	D	L	A	C	R	I	M	S	Y	S	L	Y	V	N	M	Y	S	S	I	Y	F	L	T	V	L	S	V	V	R	F	L	A	M	V	H	_	_	_	_	_	_	_	_
Leukotriene	oxer1_human	_	_	_	_	G	A	A	A	C	K	V	N	L	F	M	L	S	T	N	R	T	A	S	V	V	F	L	T	A	I	A	L	N	R	Y	L	K	V	V	Q	_	_	_	_	_	_	_	_
Lysophospholipid (LPA)	lpar1_human	_	_	_	_	T	V	S	T	W	L	L	R	Q	G	L	I	D	T	S	L	T	A	S	V	A	N	L	L	A	I	A	I	E	R	H	I	T	V	F	R	_	_	_	_	_	_	_	_
Lysophospholipid (LPA)	lpar2_human	_	_	_	_	S	L	E	G	W	F	L	R	Q	G	L	L	D	T	S	L	T	A	S	V	A	T	L	L	A	I	A	V	E	R	H	R	S	V	M	A	_	_	_	_	_	_	_	_
Lysophospholipid (LPA)	lpar3_human	_	_	_	_	T	V	N	R	W	F	L	R	Q	G	L	L	D	S	S	L	T	A	S	L	T	N	L	L	V	I	A	V	E	R	H	M	S	I	M	R	_	_	_	_	_	_	_	_
Lysophospholipid (LPA)	lpar4_human	_	_	_	_	G	D	T	L	C	K	I	S	G	T	A	F	L	T	N	I	Y	G	S	M	L	F	L	T	C	I	S	V	D	R	F	L	A	I	V	Y	_	_	_	_	_	_	_	_
Lysophospholipid (LPA)	lpar5_human	_	_	_	_	P	D	L	L	C	Q	T	T	G	A	I	F	Q	M	N	M	Y	G	S	C	I	F	L	M	L	I	N	V	D	R	Y	A	A	I	V	H	_	_	_	_	_	_	_	_
Lysophospholipid (LPA)	lpar6_human	_	_	_	_	G	D	L	L	C	K	I	S	V	M	L	F	Y	T	N	M	Y	G	S	I	L	F	L	T	C	I	S	V	D	R	F	L	A	I	V	Y	_	_	_	_	_	_	_	_
Lysophospholipid (S1P)	s1pr1_human	_	_	_	_	T	P	A	Q	W	F	L	R	E	G	S	M	F	V	A	L	S	A	S	V	F	S	L	L	A	I	A	I	E	R	Y	I	T	M	L	K	_	_	_	_	_	_	_	_
Lysophospholipid (S1P)	s1pr2_human	_	_	_	_	T	P	V	Q	W	F	A	R	E	G	S	A	F	I	T	L	S	A	S	V	F	S	L	L	A	I	A	I	E	R	H	V	A	I	A	K	_	_	_	_	_	_	_	_
Lysophospholipid (S1P)	s1pr3_human	_	_	_	_	S	P	T	V	W	F	L	R	E	G	S	M	F	V	A	L	G	A	S	T	C	S	L	L	A	I	A	I	E	R	H	L	T	M	I	K	_	_	_	_	_	_	_	_
Lysophospholipid (S1P)	s1pr4_human	_	_	_	_	A	P	A	Q	W	F	L	R	E	G	L	L	F	T	A	L	A	A	S	T	F	S	L	L	F	T	A	G	E	R	F	A	T	M	V	R	_	_	_	_	_	_	_	_
Lysophospholipid (S1P)	s1pr5_human	_	_	_	_	S	P	A	L	W	F	A	R	E	G	G	V	F	V	A	L	T	A	S	V	L	S	L	L	A	I	A	L	E	R	S	L	T	M	A	R	_	_	_	_	_	_	_	_
Cannabinoid	cnr1_human	_	_	_	_	S	R	N	V	F	L	F	K	L	G	G	V	T	A	S	F	T	A	S	V	G	S	L	F	L	T	A	I	D	R	Y	I	S	I	H	R	_	_	_	_	_	_	_	_
Cannabinoid	cnr2_human	_	_	_	_	S	K	A	V	F	L	L	K	I	G	S	V	T	M	T	F	T	A	S	V	G	S	L	L	L	T	A	I	D	R	Y	L	C	L	R	Y	_	_	_	_	_	_	_	_
GPR18, GPR55 and GPR119	gpr18_human	_	_	_	_	G	E	Y	F	C	Q	I	L	G	A	L	T	V	F	Y	P	S	I	A	L	W	L	L	A	F	I	S	A	D	R	Y	M	A	I	V	Q	_	_	_	_	_	_	_	_
GPR18, GPR55 and GPR119	gpr55_human	_	_	_	_	_	_	_	L	C	T	L	V	E	C	L	Y	F	V	S	M	Y	G	S	V	F	T	I	C	F	I	S	M	D	R	F	L	A	I	R	Y	_	_	_	_	_	_	_	_
GPR18, GPR55 and GPR119	gp119_human	_	R	P	T	Q	K	T	L	C	S	L	R	M	A	F	V	T	S	S	A	A	A	S	V	L	T	V	M	L	I	T	F	D	R	Y	L	A	I	K	Q	_	_	_	_	_	_	_	_
Platelet-activating factor	ptafr_human	_	_	_	_	P	K	F	L	C	N	V	A	G	C	L	F	F	I	N	T	Y	C	S	V	A	F	L	G	V	I	T	Y	N	R	F	Q	A	V	T	R	_	_	_	_	_	_	_	_
Prostanoid	pd2r_human	_	P	A	L	D	N	S	L	C	Q	A	F	A	F	F	M	S	F	F	G	L	S	S	T	L	Q	L	L	A	M	A	L	E	C	W	L	S	L	G	H	_	_	_	_	_	_	_	_
Prostanoid	pd2r2_human	_	_	_	_	G	T	T	F	C	K	L	H	S	S	I	F	F	L	N	M	F	A	S	G	F	L	L	S	A	I	S	L	D	R	C	L	Q	V	V	R	_	_	_	_	_	_	_	_
Prostanoid	pe2r1_human	_	_	_	_	_	G	G	A	C	H	F	L	G	G	C	M	V	F	F	G	L	C	P	L	L	L	G	C	G	M	A	V	E	R	C	V	G	V	T	R	_	_	_	_	_	_	_	_
Prostanoid	pe2r2_human	_	_	_	_	_	S	R	A	C	T	Y	F	A	F	A	M	T	F	F	S	L	A	T	M	L	M	L	F	A	M	A	L	E	R	Y	L	S	I	G	H	_	_	_	_	_	_	_	_
Prostanoid	pe2r3_human	_	_	_	_	_	G	R	L	C	T	F	F	G	L	T	M	T	V	F	G	L	S	S	L	F	I	A	S	A	M	A	V	E	R	A	L	A	I	R	A	_	_	_	_	_	_	_	_
Prostanoid	pe2r4_human	_	_	_	_	G	Q	P	L	C	E	Y	S	T	F	I	L	L	F	F	S	L	S	G	L	S	I	I	C	A	M	S	V	E	R	Y	L	A	I	N	H	_	_	_	_	_	_	_	_
Prostanoid	pf2r_human	_	_	_	_	_	N	V	L	C	S	I	F	G	I	C	M	V	F	S	G	L	C	P	L	L	L	G	S	V	M	A	I	E	R	C	I	G	V	T	K	_	_	_	_	_	_	_	_
Prostanoid	pi2r_human	_	_	_	_	_	P	A	L	C	D	A	F	A	F	A	M	T	F	F	G	L	A	S	M	L	I	L	F	A	M	A	V	E	R	C	L	A	L	S	H	_	_	_	_	_	_	_	_
Prostanoid	ta2r_human	_	_	_	_	_	C	R	L	C	R	F	M	G	V	V	M	I	F	F	G	L	S	P	L	L	L	G	A	A	M	A	S	E	R	Y	L	G	I	T	R	_	_	_	_	_	_	_	_
Melatonin	mtr1a_human	_	_	_	_	G	Y	L	H	C	Q	V	S	G	F	L	M	G	L	S	V	I	G	S	I	F	N	I	T	G	I	A	I	N	R	Y	C	Y	I	C	H	_	_	_	_	_	_	_	_
Melatonin	mtr1b_human	_	_	_	_	G	E	E	H	C	K	A	S	A	F	V	M	G	L	S	V	I	G	S	V	F	N	I	T	A	I	A	I	N	R	Y	C	Y	I	C	H	_	_	_	_	_	_	_	_
Adenosine	aa1r_human	_	_	_	_	Y	F	H	T	C	L	M	V	A	C	P	V	L	I	L	T	Q	S	S	I	L	A	L	L	A	I	A	V	D	R	Y	L	R	V	K	I	_	_	_	_	_	_	_	_
Adenosine	aa2ar_human	_	_	_	_	A	C	H	G	C	L	F	I	A	C	F	V	L	V	L	T	Q	S	S	I	F	S	L	L	A	I	A	I	D	R	Y	I	A	I	R	I	_	_	_	_	_	_	_	_
Adenosine	aa2br_human	_	_	_	_	D	F	Y	G	C	L	F	L	A	C	F	V	L	V	L	T	Q	S	S	I	F	S	L	L	A	V	A	V	D	R	Y	L	A	I	C	V	_	_	_	_	_	_	_	_
Adenosine	aa3r_human	_	_	_	_	H	F	Y	S	C	L	F	M	T	C	L	L	L	I	F	T	H	A	S	I	M	S	L	L	A	I	A	V	D	R	Y	L	R	V	K	L	_	_	_	_	_	_	_	_
P2Y	p2ry1_human	_	_	_	_	G	D	A	M	C	K	L	Q	R	F	I	F	H	V	N	L	Y	G	S	I	L	F	L	T	C	I	S	A	H	R	Y	S	G	V	V	Y	_	_	_	_	_	_	_	_
P2Y	p2ry2_human	_	_	_	_	S	T	V	L	C	K	L	V	R	F	L	F	Y	T	N	L	Y	C	S	I	L	F	L	T	C	I	S	V	H	R	C	L	G	V	L	R	_	_	_	_	_	_	_	_
P2Y	p2ry4_human	_	_	_	_	G	T	E	I	C	K	F	V	R	F	L	F	Y	W	N	L	Y	C	S	V	L	F	L	T	C	I	S	V	H	R	Y	L	G	I	C	H	_	_	_	_	_	_	_	_
P2Y	p2ry6_human	_	_	_	_	G	D	F	A	C	R	L	V	R	F	L	F	Y	A	N	L	H	G	S	I	L	F	L	T	C	I	S	F	Q	R	Y	L	G	I	C	H	_	_	_	_	_	_	_	_
P2Y	p2y11_human	_	_	_	_	G	E	A	A	C	R	L	E	R	F	L	F	T	C	N	L	L	G	S	V	I	F	I	T	C	I	S	L	N	R	Y	L	G	I	V	H	_	_	_	_	_	_	_	_
P2Y	p2y12_human	_	G	P	L	R	T	F	V	C	Q	V	T	S	V	I	F	Y	F	T	M	Y	I	S	I	S	F	L	G	L	I	T	I	D	R	Y	Q	K	T	T	R	_	_	_	_	_	_	_	_
P2Y	p2y13_human	_	W	Q	L	R	A	F	V	C	R	F	S	S	V	I	F	Y	E	T	M	Y	V	G	I	V	L	L	G	L	I	A	F	D	R	F	L	K	I	I	R	_	_	_	_	_	_	_	_
P2Y	p2y14_human	_	W	Q	L	N	V	F	V	C	R	V	S	A	V	L	F	Y	V	N	M	Y	V	S	I	V	F	F	G	L	I	S	F	D	R	Y	Y	K	I	V	K	_	_	_	_	_	_	_	_
Bile acid	gpbar_human	_	_	_	_	G	Y	W	S	C	L	L	V	Y	L	A	P	N	F	S	F	L	S	L	L	A	N	L	L	L	V	H	G	E	R	Y	M	A	V	L	R	P	L	Q	-	-	-	-	-
Estrogen (G protein-coupled)	gper1_human	_	_	_	_	I	A	V	L	C	T	F	M	S	L	F	L	Q	V	N	M	Y	S	S	V	F	F	L	T	W	M	S	F	D	R	Y	I	A	L	A	R	_	_	_	_	_	_	_	_
Hydroxycarboxylic acid	hcar1_human	_	_	_	_	G	D	I	P	C	R	V	G	L	F	T	L	A	M	N	R	A	G	S	I	V	F	L	T	V	V	A	A	D	R	Y	F	K	V	V	H	_	_	_	_	_	_	_	_
Hydroxycarboxylic acid	hcar2_human	_	_	_	_	G	D	I	P	C	R	L	M	L	F	M	L	A	M	N	R	Q	G	S	I	I	F	L	T	V	V	A	V	D	R	Y	F	R	V	V	H	_	_	_	_	_	_	_	_
Hydroxycarboxylic acid	hcar3_human	_	_	_	_	G	D	I	P	C	R	L	V	L	F	M	F	A	M	N	R	Q	G	S	I	I	F	L	T	V	V	A	V	D	R	Y	F	R	V	V	H	_	_	_	_	_	_	_	_
Oxoglutarate	oxgr1_human	_	_	_	_	G	D	F	M	C	K	F	I	R	F	S	F	H	F	N	L	Y	S	S	I	L	F	L	T	C	F	S	I	F	R	Y	C	V	I	I	H	_	_	_	_	_	_	_	_
Succinate	sucr1_human	_	_	_	_	G	D	V	L	C	I	S	N	R	Y	V	L	H	A	N	L	Y	T	S	I	L	F	L	T	F	I	S	I	D	R	Y	L	I	I	K	Y	_	_	_	_	_	_	_	_
Opsins	opsd_human	_	_	_	_	G	P	T	G	C	N	L	E	G	F	F	A	T	L	G	G	E	I	A	L	W	S	L	V	V	L	A	I	E	R	Y	V	V	V	C	K	_	_	_	_	_	_	_	_
	Seq consensus	-	-	-	-	G	D	V	L	C	K	L	V	L	F	L	D	V	V	N	M	Y	A	S	I	L	F	L	T	A	I	S	V	D	R	Y	L	A	I	V	H	-	-	-	-	-	-	-	-
		98	94	94	94	67	13	18	38	92	35	33	24	14	21	34	25	17	21	30	20	29	43	80	44	34	22	75	34	37	56	56	33	68	96	72	39	52	52	34	35	88	90	90	97	98	99	100	100
																																		E/DRY motif critical for regulating GPCR conformational states and binding to G proteins
[truncated: 61 more columns]

## Sheet: For Figure S9
		TM3 (end)										ICL2																	TM4 (start)
Adrenoceptors	adrb1_human	L	D	R	Y	L	A	I	T	S	_	_	_	P	F	R	Y	Q	S	L	L	_	_	_	_	_	_	_	T	R	A	R	A	R	G	L	V	C	T	V	W
Adrenoceptors	adrb2_human	V	D	R	Y	F	A	I	T	S	_	_	_	P	F	K	Y	Q	S	L	L	_	_	_	_	_	_	_	T	K	N	K	A	R	V	I	I	L	M	V	W
Adrenoceptors	adrb3_human	V	D	R	Y	L	A	V	T	N	_	_	_	P	L	R	Y	G	A	L	V	_	_	_	_	_	_	_	T	K	R	C	A	R	T	A	V	V	L	V	W
Dopamine	drd1_human	V	D	R	Y	W	A	I	S	S	_	_	_	P	F	R	Y	E	R	K	M	_	_	_	_	_	_	_	T	P	K	A	A	F	I	L	I	S	V	A	W
Dopamine	drd2_human	I	D	R	Y	T	A	V	A	M	_	_	_	P	M	L	Y	N	_	_	_	_	_	_	T	R	Y	S	S	K	R	R	V	T	V	M	I	S	I	V	W
Dopamine	drd3_human	I	D	R	Y	T	A	V	V	M	_	_	_	P	V	H	Y	Q	H	G	T	G	Q	S	_	_	_	_	S	C	R	R	V	A	L	M	I	T	A	V	W
Dopamine	drd4_human	V	D	R	F	V	A	V	A	V	_	_	_	P	L	R	Y	N	R	Q	G	_	_	_	_	_	_	_	G	S	R	R	Q	L	L	L	I	G	A	T	W
Dopamine	drd5_human	V	D	R	Y	W	A	I	S	R	_	_	_	P	F	R	Y	K	R	K	M	_	_	_	_	_	_	_	T	Q	R	M	A	L	V	M	V	G	L	A	W
Opioid	oprd_human	V	D	R	Y	I	A	V	C	H	_	_	_	P	V	K	A	L	D	F	R	_	_	_	_	_	_	_	T	P	A	K	A	K	L	I	N	I	C	I	W
Opioid	oprk_human	V	D	R	Y	I	A	V	C	H	_	_	_	P	V	K	A	L	D	F	R	_	_	_	_	_	_	_	T	P	L	K	A	K	I	I	N	I	C	I	W
Opioid	oprm_human	V	D	R	Y	I	A	V	C	H	_	_	_	P	V	K	A	L	D	F	R	_	_	_	_	_	_	_	T	P	R	N	A	K	I	I	N	V	C	N	W
Opioid	oprx_human	V	D	R	Y	V	A	I	C	H	_	_	_	P	I	R	A	L	D	V	R	_	_	_	_	_	_	_	T	S	S	K	A	Q	A	V	N	V	A	I	W
Orexin	ox1r_human	L	D	R	W	Y	A	I	C	H	_	_	_	P	L	L	F	-	-	-	-	-	K	S	_	_	_	_	T	A	R	R	A	R	G	S	I	L	G	I	W
Orexin	ox2r_human	L	D	R	W	Y	A	I	C	H	_	_	_	P	L	M	F	-	-	-	-	-	K	S	_	_	_	_	T	A	K	R	A	R	N	S	I	V	I	I	W
Vasopressin and oxytocin	v1ar_human	A	D	R	Y	I	A	V	C	H	_	_	_	P	L	K	T	L	Q	Q	_	_	_	_	_	_	_	_	P	A	R	R	S	R	L	M	I	A	A	A	W
Vasopressin and oxytocin	v1br_human	L	D	R	Y	L	A	V	C	H	_	_	_	P	L	R	S	L	Q	Q	_	_	_	_	_	_	_	_	P	G	Q	S	T	Y	L	L	I	A	A	P	W
Vasopressin and oxytocin	v2r_human	L	D	R	H	R	A	I	C	R	_	_	_	P	M	L	A	Y	R	H	G	_	_	_	_	_	_	_	S	G	A	H	W	N	R	P	V	L	V	A	W
Vasopressin and oxytocin	oxyr_human	L	D	R	C	L	A	I	C	Q	P	L	R	-	-	-	-	-	-	-	-	-	S	L	_	_	_	_	R	R	R	T	D	R	L	A	V	L	A	T	W
Lysophospholipid (S1P)	s1pr4_human	G	E	R	F	A	T	M	V	R	_	_	_	P	V	A	E	S	G	A	T	_	_	_	_	_	_	_	K	T	S	R	V	Y	G	F	I	G	L	C	W
Lysophospholipid (S1P)	s1pr5_human	L	E	R	S	L	T	M	A	R	_	_	_	R	G	P	A	P	V	S	_	_	_	_	_	_	_	_	S	R	G	R	T	L	A	M	A	A	A	A	W
Cannabinoid	cnr1_human	I	D	R	Y	I	S	I	H	R	_	_	_	P	L	A	Y	K	R	I	V	_	_	_	_	_	_	_	T	R	P	K	A	V	V	A	F	C	L	M	W
Cannabinoid	cnr2_human	I	D	R	Y	L	C	L	R	Y	_	_	_	P	P	S	Y	K	A	L	L	_	_	_	_	_	_	_	T	R	G	R	A	L	V	T	L	G	I	M	W
Melatonin	mtr1a_human	I	N	R	Y	C	Y	I	C	H	_	_	_	S	L	K	Y	D	K	L	Y	_	_	_	_	_	_	_	S	S	K	N	S	L	C	Y	V	L	L	I	W
Melatonin	mtr1b_human	I	N	R	Y	C	Y	I	C	H	_	_	_	S	M	A	Y	H	R	I	Y	_	_	_	_	_	_	_	R	R	W	H	T	P	L	H	I	C	L	I	W
Adenosine	aa1r_human	V	D	R	Y	L	R	V	K	I	_	_	_	P	L	R	Y	K	M	V	V	_	_	_	_	_	_	_	T	P	R	R	A	A	V	A	I	A	G	C	W

## Sheet: Property_conservation
		TM3																																								ICL2
Residue number		3	3	3	3	3	3	3	3	3	3	3	3	3	3	3	3	3	3	3	3	3	3	3	3	3	3	3	3	3	3	3	3	3	3	3	3	3	3	3	3
Sequence-based (BW)		17	18	19	20	21	22	23	24	25	26	27	28	29	30	31	32	33	34	35	36	37	38	39	40	41	42	43	44	45	46	47	48	49	50	51	52	53	54	55	56
Structure-based (GPCRdb)	Length	17	18	19	20	21	22	23	24	25	26	27	28	29	30	31	32	33	34	35	36	37	38	39	40	41	42	43	44	45	46	47	48	49	50	51	52	53	54	55	56
Hydrophobic	any	0	2	3	6	11	27	73	81	98	16	94	74	44	69	92	55	63	81	34	77	60	66	5	88	94	50	98	57	93	98	34	96	3	1	93	84	70	98	72	22	9	8	0	1	0	0	0	0
Hydrophobic	4-5	0	0	0	3	0	4	16	21	1	5	17	14	8	35	18	30	26	22	8	30	46	0	0	5	46	24	6	5	7	19	0	10	1	0	82	13	2	3	6	16	0	2	0	0	0	0	0	0
Hydrophobic aliphatic	any	0	1	2	3	4	13	53	68	0	8	80	50	32	32	78	28	35	67	16	56	13	60	2	86	48	25	97	39	73	96	33	88	2	0	1	66	63	98	55	7	2	6	0	1	0	0	0	0
Hydrophobic aliphatic	1-2	0	0	2	0	2	10	35	14	0	2	29	27	10	24	21	8	21	25	10	14	4	55	2	32	6	2	4	20	55	8	33	40	2	0	0	12	58	38	42	3	2	1	0	0	0	0	0	0
Hydrophobic aliphatic	2-3	0	0	0	2	2	6	36	50	0	7	66	42	23	12	67	19	30	52	7	34	11	17	0	78	40	21	92	24	34	78	0	80	2	0	0	62	10	94	45	4	0	6	0	0	0	0	0	0
Hydrophobic aliphatic	3	0	0	0	2	2	3	18	42	0	6	47	19	20	6	51	14	12	32	5	22	9	6	0	50	36	20	88	17	16	71	0	46	0	0	0	52	4	57	12	2	0	6	0	0	0	0	0	0
Hydrophobic aliphatic	3-4	0	0	0	2	2	3	18	55	0	6	50	22	22	8	57	21	14	42	6	42	9	6	0	55	42	23	92	20	18	89	0	48	0	0	0	55	4	60	13	4	0	6	0	0	0	0	0	0
Hydrophobic aliphatic [M]	4	0	0	0	0	0	0	0	12	0	0	4	4	2	2	6	7	2	10	1	20	0	0	0	4	6	2	5	2	2	18	0	1	0	0	0	3	0	2	2	2	0	0	0	0	0	0	0	0
Hydrophob al / α-H prop - very high [A]	1	0	0	2	0	2	6	17	6	0	2	10	4	6	18	5	2	4	4	8	2	2	43	2	4	3	2	0	12	37	0	33	8	0	0	0	2	52	1	8	2	2	0	0	0	0	0	0	0
Hydrophobic aliphatic [I]		0	0	0	0	1	0	6	4	0	0	14	10	6	1	16	6	6	11	0	4	1	3	0	44	2	4	12	2	4	56	0	22	0	0	0	12	0	52	4	1	0	1	0	0	0	0	0	0
Hydrophobic aliphatic [L]		0	0	0	2	0	2	12	38	0	6	33	9	14	6	34	8	6	20	5	18	8	2	0	6	34	16	75	14	12	16	0	24	0	0	0	39	4	6	7	2	0	4	0	0	0	0	0	0
Hydrophobic aliphatic [V]		0	0	0	0	0	4	18	7	0	0	19	24	3	6	16	5	17	21	2	13	2	12	0	28	4	0	4	7	18	8	0	33	1	0	0	10	6	36	34	1	0	0	0	0	0	0	0	0
Hydrophobic aromatic	any	0	1	0	2	1	8	20	12	5	8	14	25	9	34	12	24	27	13	8	10	49	0	0	0	42	29	0	2	6	2	0	8	3	0	90	18	2	0	4	49	1	2	0	0	0	0	0	0
Hydrophobic aromatic	4-5	0	0	0	2	1	7	19	10	1	8	14	12	9	34	12	24	27	12	8	10	49	0	0	0	40	29	0	2	6	2	0	8	3	0	86	12	2	0	4	49	1	2	0	0	0	0	0	0
Hydrophobic aromatic	5	0	0	0	2	0	4	16	8	1	5	14	11	5	34	12	22	24	12	8	10	46	0	0	0	40	22	0	2	6	1	0	8	1	0	81	10	1	0	4	14	0	2	0	0	0	0	0	0
Hydrophobic aromatic	5-6	0	1	0	2	0	6	18	10	5	5	14	24	5	34	12	23	24	12	8	10	46	0	0	0	42	22	0	2	6	1	0	8	1	0	84	16	1	0	4	14	0	2	0	0	0	0	0	0
Hydrophobic aromatic [W]	6	0	1	0	0	0	1	2	2	4	0	0	12	0	0	0	0	0	0	0	0	0	0	0	0	2	0	0	0	0	0	0	0	0	0	4	6	0	0	0	0	0	0	0	0	0	0	0	0
Hydropob ar / H-bonding [Y]		0	0	0	0	0	2	2	1	0	2	1	3	2	12	0	8	16	3	0	0	29	0	0	0	9	0	0	0	0	0	0	2	0	0	72	4	1	0	0	10	0	0	0	0	0	0	0	0
Hydrophobic aromatic [F]		0	0	0	2	0	2	14	8	1	4	12	8	2	21	12	14	8	9	7	9	18	0	0	0	31	22	0	2	5	1	0	7	1	0	8	6	0	0	4	4	0	2	0	0	0	0	0	0
Hydrogen bonding (polar)	any	1	2	3	0	14	67	24	10	2	85	6	28	48	32	7	53	46	20	60	20	66	24	88	11	14	50	1	39	5	2	66	4	96	98	80	18	24	2	28	88	2	2	8	2	2	1	0	0
Hydrogen bonding	2	0	0	1	0	8	15	10	4	0	6	6	12	22	19	7	4	14	15	29	14	25	24	86	11	2	30	0	39	4	2	66	2	0	0	2	2	16	2	18	4	1	1	1	2	0	0	0	0
Hydrogen bonding	3	0	0	0	0	1	8	4	2	0	8	0	4	10	0	0	2	4	1	30	0	6	0	0	0	1	20	0	0	0	0	1	0	5	0	6	2	1	0	1	40	0	0	1	0	0	0	0	0
Hydrogen bonding [N]		0	0	0	0	0	6	2	0	0	6	0	2	6	0	0	0	1	0	30	0	4	0	0	0	1	12	0	0	0	0	0	0	3	0	0	0	0	0	0	5	0	0	0	0	0	0	0	0
Hydrogen bonding [Q]		0	0	2	0	1	6	0	2	0	4	0	2	2	0	0	11	2	0	0	2	4	0	0	0	0	0	0	0	0	0	0	0	2	0	0	4	0	0	1	6	0	0	2	0	0	0	0	0
Hydrogen bonding [S]		0	0	1	0	6	8	3	1	0	2	2	8	12	14	4	0	5	4	24	8	6	17	80	3	1	14	0	4	2	0	56	2	0	0	2	1	11	0	3	4	0	0	1	2	0	0	0	0
Hydrogen bonding [T]		0	0	0	0	2	8	8	4	0	4	4	4	11	4	2	4	10	12	6	6	19	7	6	8	0	16	0	34	2	2	10	0	0	0	0	1	6	2	15	0	1	1	0	0	0	0	0	0
Hydrogen bonding uncharged	2-3	0	0	1	0	8	21	12	4	0	12	6	14	28	19	7	4	16	16	59	14	28	24	86	11	2	42	1	39	4	2	66	2	4	0	2	2	17	2	18	9	1	1	2	2	0	0	0	0
Hydrogen bonding uncharged	3-4	0	1	2	0	2	14	5	4	0	12	0	5	12	0	0	12	6	1	30	2	10	0	0	0	2	20	0	0	0	0	1	0	7	0	6	6	2	0	2	46	1	0	2	0	0	0	0	0
Hydrogen bond acceptor	2-3	0	2	2	0	10	34	12	4	2	21	6	14	30	19	7	29	19	16	59	14	28	24	86	11	2	42	1	39	4	2	66	2	72	0	2	2	17	2	18	12	1	1	2	2	0	0	0	0
Hydrogen bond acceptor	3	0	2	0	0	2	19	2	0	2	15	0	2	8	0	0	25	4	0	30	0	4	0	0	0	1	12	0	0	0	0	0	0	71	0	0	0	0	0	0	8	0	0	0	0	0	0	0	0
Hydrogen bond acceptor	3-4	0	2	2	0	4	36	8	4	2	25	0	6	17	0	0	38	14	2	30	2	12	0	2	0	3	20	0	0	0	0	1	0	96	0	6	6	2	0	2	50	1	0	4	0	0	0	0	0
Hydrogen bond acceptor	4	0	0	2	0	2	16	6	4	0	10	0	4	9	0	0	12	9	1	0	2	9	0	2	0	2	8	0	0	0	0	0	0	25	0	6	6	2	0	2	41	1	0	3	0	0	0	0	0
Hydrogen bond donor	4	0	0	2	0	2	8	3	4	0	6	0	3	6	0	0	12	6	0	0	2	6	0	0	0	0	8	0	0	0	0	0	0	4	0	6	6	1	0	2	41	1	0	2	0	0	0	0	0
Hydrogen bond donor	4-5	0	0	2	0	2	14	4	4	0	42	0	4	8	0	0	14	8	0	0	2	6	0	0	0	0	8	0	0	0	0	0	0	4	2	6	8	4	0	4	49	1	0	4	0	0	0	0	0
Hydrogen bond donor	5-6	0	0	0	0	2	16	6	2	0	54	1	10	9	12	0	12	18	3	0	2	29	0	0	0	9	0	0	0	0	0	0	2	0	98	72	10	6	0	8	34	0	1	4	0	1	0	0	0
Hydrogen bond donor	6	0	0	0	0	2	10	5	2	0	19	1	8	6	12	0	10	16	3	0	2	29	0	0	0	9	0	0	0	0	0	0	2	0	96	72	9	3	0	4	26	0	1	2	0	1	0	0	0
Charged	any	1	2	0	0	4	38	8	2	2	68	0	10	16	0	0	30	13	1	0	2	6	0	2	0	2	7	0	0	0	0	0	0	91	98	6	9	6	0	8	62	0	1	6	0	2	0	0	0
Charged	3-4	0	1	0	0	3	24	6	2	2	15	0	2	10	0	0	26	10	1	0	0	6	0	2	0	2	7	0	0	0	0	0	0	91	0	6	2	1	0	0	38	0	0	2	0	0	0	0	0
Charged	4-5	0	0	0	0	2	17	6	2	0	41	0	4	10	0	0	3	10	1	0	0	6	0	2	0	2	7	0	0	0	0	0	0	23	2	6	4	4	0	4	43	0	0	4	0	0	0	0	0
Charged positive	any	0	0	0	0	2	17	6	2	0	55	0	8	10	0	0	5	6	0	0	2	2	0	0	0	0	7	0	0	0	0	0	0	2	98	6	9	5	0	8	59	0	1	4	0	2	0	0	0
Charged pos / H bond / Hphob ar [H]	4	0	0	0	0	0	2	2	2	0	2	0	2	4	0	0	2	3	0	0	0	2	0	0	0	0	7	0	0	0	0	0	0	2	0	6	2	0	0	0	35	0	0	0	0	0	0	0	0
Charged positive	4-5	0	0	0	0	0	8	3	2	0	38	0	3	6	0	0	3	6	0	0	0	2	0	0	0	0	7	0	0	0	0	0	0	2	2	6	4	3	0	4	43	0	0	2	0	0	0	0	0
Charged positive [K]	5	0	0	0	0	0	6	0	0	0	35	0	2	2	0	0	2	3	0	0	0	0	0	0	0	0	0	0	0	0	0	0	0	0	2	0	1	2	0	3	8	0	0	2	0	0	0	0	0
Charged positive	5-6	0	0	0	0	2	14	3	0	0	52	0	7	6	0	0	4	3	0	0	2	0	0	0	0	0	0	0	0	0	0	0	0	0	98	0	6	4	0	8	24	0	1	4	0	1	0	0	0
Charged positive [R]	6	0	0	0	0	2	8	2	0	0	18	0	6	4	0	0	2	0	0	0	2	0	0	0	0	0	0	0	0	0	0	0	0	0	96	0	6	2	0	4	16	0	1	2	0	1	0	0	0
Charged negative	any	0	1	0	0	2	22	3	0	2	12	0	1	6	0	0	25	7	0	0	0	3	0	2	0	2	0	0	0	0	0	0	0	89	0	0	0	0	0	0	4	0	0	1	0	0	0	0	0
Charged negative [D]	3	0	1	0	0	2	13	0	0	2	9	0	0	2	0	0	25	4	0	0	0	0	0	0	0	0	0	0	0	0	0	0	0	68	0	0	0	0	0	0	4	0	0	0	0	0	0	0	0
Charged negative [E]	4	0	0	0	0	1	8	3	0	0	4	0	1	3	0	0	0	4	0	0	0	3	0	2	0	2	0	0	0	0	0	0	0	21	0	0	0	0	0	0	0	0	0	1	0	0	0	0	0
Small	any	0	2	2	0	74	20	24	18	92	4	14	13	28	48	12	4	18	12	48	25	11	76	90	9	9	19	2	36	56	0	90	10	1	1	10	5	76	2	25	7	2	0	2	2	0	0	0	0
Small	0-1	0	2	2	0	68	12	21	16	0	2	11	4	17	30	6	3	10	6	14	6	5	52	8	5	4	2	2	16	40	0	33	8	1	0	0	2	60	2	10	2	2	0	2	0	0	0	0	0
Small	1-2	0	0	2	0	7	15	20	8	92	4	12	12	18	36	11	4	12	9	42	21	8	66	82	8	8	18	0	32	53	0	90	10	0	0	10	4	68	1	24	6	2	0	1	2	0	0	0	0
α-Helix propensity - high	Hig	1	2	2	2	4	24	32	58	0	60	46	23	30	25	46	20	15	35	14	41	10	46	2	14	42	20	80	30	51	34	33	32	1	98	1	50	60	9	24	29	2	6	4	1	1	0	0	0
α-Helix propensity - low	Min	0	2	1	0	74	13	6	12	0	3	1	1	17	12	2	2	6	2	7	4	3	10	9	1	2	0	2	4	2	0	0	1	0	0	0	0	8	0	1	0	7	0	2	0	1	0	0	0
α-Helix flexibility [G]	0	0	1	0	0	67	6	4	10	0	0	1	1	10	12	2	0	6	2	6	4	3	10	7	1	2	0	2	4	2	0	0	1	0	0	0	0	8	0	1	0	0	0	2	0	0	0	0	0
α-Helix kink [P]	2	0	0	1	0	7	8	2	2	0	2	0	0	6	0	0	2	0	0	0	0	0	0	2	0	0	0	0	0	0	0	0	0	0	0	0	0	0	0	0	0	6	0	0	0	0	0	0	0
Disulfide-forming (S-S) [C]	2	0	0	0	0	0	1	0	0	92	0	0	0	0	4	2	1	4	2	10	11	0	6	1	1	4	3	0	16	14	0	0	0	0	0	8	2	6	0	12	0	0	0	0	0	0	0	0	0
Gap (no amino acid)		98	94	94	94	8	2	2	0	0	0	0	0	0	0	0	0	0	0	0	0	0	0	0	0	0	0	0	0	0	0	0	0	0	0	0	0	0	0	0	0	88	90	90	97	98	99	100	100
Prop/AA consensus		-	-	-	-	αH	Hb	HY	HY	HY	Hb	HY	HY	Hb	HY	HY	HY	HY	HY	Hb	HY	Hb	Sm	Sm	HY	HY	HY	HY	HY	HY	HY	Sm	HY	Ha	+	HY	HY	Sm	HA	HY	Hb	-	-	-	-	-	-	-	-
Length						Min	any	any	any	any	any	any	any	any	any	any	any	any	any	any	any	any	any	any	any	any	any	any	any	any	any	1-2	any	3-4	5-6	any	any	any	any	any	any
		98	94	94	94	74	67	73	81	98	85	94	74	48	69	92	55	63	81	60	77	66	76	90	88	94	50	98	57	93	98	90	96	96	98	93	84	76	98	72	88	88	90	90	97	98	99	100	100
[truncated: 61 more columns]

## Sheet: Z-scales
	TM3																																								ICL2
Residue number	3	3	3	3	3	3	3	3	3	3	3	3	3	3	3	3	3	3	3	3	3	3	3	3	3	3	3	3	3	3	3	3	3	3	3	3	3	3	3	3
Sequence-based (BW)	17	18	19	20	21	22	23	24	25	26	27	28	29	30	31	32	33	34	35	36	37	38	39	40	41	42	43	44	45	46	47	48	49	50	51	52	53	54	55	56
Structure-based (GPCRdb)	17	18	19	20	21	22	23	24	25	26	27	28	29	30	31	32	33	34	35	36	37	38	39	40	41	42	43	44	45	46	47	48	49	50	51	52	53	54	55	56
Z1	2.29	0.50	0.59	-3.58	1.65	1.43	-1.41	-2.42	0.66	1.78	-2.98	-1.80	0.02	-0.98	-3.02	-0.38	-0.94	-2.34	1.16	-1.67	-1.23	0.29	2.13	-2.67	-3.24	-0.82	-3.91	-0.47	-1.12	-3.54	1.52	-3.02	3.46	3.44	-2.13	-2.73	0.43	-3.27	-0.95	1.54	-0.87	-2.59	2.36	0.65	1.98	2.96	0.75	3.52	2.05
Z2	0.15	0.24	-0.18	-0.05	-3.04	-0.03	-0.95	-1.12	-1.34	0.86	-1.29	-0.29	-0.85	-0.69	-1.25	0.35	-0.60	-1.26	-0.46	-1.04	0.36	-2.21	-1.30	-1.94	0.12	-0.13	-1.37	-1.89	-1.85	-1.41	-1.56	-1.64	0.73	2.40	2.03	-0.47	-1.95	-2.01	-1.62	1.44	-0.44	-0.64	0.24	-1.50	0.63	0.71	-2.18	2.50	-4.06
Z3	-1.00	0.23	0.50	-0.24	0.38	-0.04	-0.38	-0.54	3.55	-1.32	-0.80	-0.62	-0.22	0.50	-0.77	0.20	-0.19	-0.65	0.95	0.03	0.01	0.39	0.95	-1.24	-0.04	0.17	-1.36	0.01	0.28	-1.22	0.76	-1.10	1.28	-3.40	0.74	-1.01	0.32	-1.53	-0.50	-0.52	0.96	-1.05	-1.05	0.24	-0.91	-1.18	-1.12	-3.50	0.36
Z4	-0.40	-0.03	-0.40	-0.05	-0.73	-0.60	-0.33	-0.10	0.25	0.41	-0.48	0.12	-0.45	-0.29	-0.46	-0.61	-0.49	-0.39	-0.77	-0.04	-0.45	-0.61	-1.31	-0.73	-0.04	-0.29	-0.61	-0.71	-0.31	-0.30	-0.95	-0.64	-2.31	1.96	0.41	-0.04	-0.36	-0.76	-0.45	1.55	0.31	-0.27	0.10	-1.08	1.55	0.30	-1.46	1.99	-0.82
Z5	0.29	0.32	0.87	-0.10	-0.05	0.39	0.23	0.19	-2.50	0.34	0.30	-0.13	0.38	-0.11	0.25	0.09	-0.22	-0.03	0.42	-0.34	-0.41	0.46	0.52	0.12	-0.16	0.17	0.62	-0.28	0.15	0.08	0.76	0.29	0.52	-0.17	-1.36	0.13	0.58	0.15	-0.22	0.04	1.25	0.40	0.28	0.63	0.27	0.25	-0.40	-0.17	-0.38
[truncated: 60 more columns]
