# Supplementary material for: Membrane lipid poly-unsaturation selectively affects dopamine D2 receptor endocytosis
Source: Nat Commun. 2026 May 20;17:6661. doi: 10.1038/s41467-026-73057-5 (PMC13381900; doi:10.1038/s41467-026-73057-5)
Supplement: Supplementary file 12 — Source Data [file 41467_2026_73057_MOESM12_ESM.xlsx]

## Sheet: Figure 1B
		DHA			DPA			BA
	time (min)	mean	SD	n	mean	SD	n	mean	SD	n
	10	116.47	12.3109	7	92.7836	20.2971	10	107.773	10.7865	19
	30	95.7515	17.1131	10	94.7281	17.7695	10	99.5176	15.047	14
	60	73.2328	15.0187	13	85.9125	21.2055	14	94.5697	14.9758	12
	120	52.2216	28.4694	13	53.6179	17.2508	14	101.598	27.5042	11
	One-way
	ANOVA
	Dunnett's
	multiple
	comparisons

## Sheet: Figure 1C
repeat	NT	EtOH	DHA	DPA	BA
i	0	92.8991	100	74.626	89.369
ii	0	89.2683	100	93.6313	91.8638
iii			96.5975	100
	One-way
	ANOVA
	Dunnett's
	multiple
	comparisons

## Sheet: Figure 1D
	EtOH			DHA			DPA			BA
	i	ii	iii	i	ii	iii	i	ii	iii	i	ii	iii
	8.36	8.4	9.23	12.98	15	14.91	13.09	14.7	15.48	6.75	8.32	6.79
	One-way
	ANOVA
	Dunnett's
	multiple
	comparisons

## Sheet: Figure 1E
	EtOH			DHA			DPA			BA
	i	ii	iii	i	ii	iii	i	ii	iii	i	ii	iii
	34.74	34.06	35.34	34.55	35.91	36.04	34.74	34.74	36.36	38.44	42.63	38.07
	One-way
	ANOVA
	Dunnett's
	multiple
	comparisons

## Sheet: Figure 1F
	EtOH			DHA			DPA			BA
	i	ii	iii	i	ii	iii	i	ii	iii	i	ii	iii
	1.43	1.44	1.68	6.3	7.97	7.69	1.45	1.45	1.6	1.39	1.19	1.36
	One-way
	ANOVA
	Dunnett's
	multiple
	comparisons

## Sheet: Figure 1G
	EtOH			DHA			DPA			BA
	i	ii	iii	i	ii	iii	i	ii	iii	i	ii	iii
	0.04	0.04	0.05	0.05	0.04	0.05	4.72	6.03	6.27	0	0	0
	One-way
	ANOVA
	Dunnett's
	multiple
	comparisons

## Sheet: Figure 1H
	0.28	0.41	0.37	0.32	0.25	0.23	0.29	0.22	0.22	1.53	1.49	1.57
	One-way
	ANOVA
	Dunnett's
	multiple
	comparisons

## Sheet: Figure 1I
repeat	EtOH	BA	EtOH	DHA	DPA
i	1.63235	1.51154	1.53	0.494297	3.51
ii	1.60435	2.07658	1.51	0.405216	4.2
iii	1.6	1.55078	1.51	0.445361	4.05
	One-way
	ANOVA
	Dunnett's
	multiple
	comparisons

## Sheet: Figure 2A
		EtOH			DHA			DPA
	Time (min)	i	ii	iii	i	ii	iii	i	ii	iii
	0	2.0473	0.707314	0.269077	0.329242	1.13351	2.93679	1.97055	0.594476	3.42912
	5	2.54207	1.84929	3.49909	1.66227	2.3986	5.65624	4.794	2.31044	5.55233
	10	10.0626	8.71064	6.86791	4.71432	5.00619	6.80885	8.70723	4.51734	8.28106
	15	21.9045	18.6928	10.6615	11.8198	9.60614	10.5453	15.4166	10.1779	10.0319
	30	46.163	53.1874	63.1798	27.3772	27.798	30.8116	23.6114	30.3329	29.5443
	45	74.0728	73.916	82.726	45.5231	41.4236	44.8308	40.2545	46.1882	43.8241
	60	85.7013	88.2849	93.8434	55.2116	50.1282	49.1123	49.6133	54.8433	47.5078
	75	100	100	100	61.0661	56.276	51.8279	60.4777	61.1156	53.8259

## Sheet: Figure 2B
		EtOH			DHA			DPA
	Time (min)	i	ii	iii	i	ii	iii	i	ii	iii
	0	0.712698	-0.258827	0.16521	-2.333e-08	0.464237	0.822474	0.420696	0.229731	1e-08
	5	3.9833	2.56036	4.46717	1.15825	0.719984	2.7563	2.4601	1.42401	3.59149
	10	12.883	8.52458	17.6995	5.00152	3.92247	10.9928	6.18549	3.25725	9.3814
	15	24.6939	18.4199	35.3622	10.1036	12.3187	20.4374	11.6221	8.33701	19.3853
	30	58.9654	46.1675	60.8871	29.5171	36.7206	38.6743	27.6146	27.2081	35.9835
	45	75.3066	64.7804	78.6	39.6074	53.8424	50.5845	38.8754	42.1329	45.8836
	60	84.636	77.9424	89.8703	46.6708	61.7564	56.4962	46.8243	46.0917	54.2102
	75	95.1876	92.6953	100	52.2838	66.5276	65.9121	52.0133	49.2324	60.3075

[truncated: 43 more sheets: Figure 2C, Figure 2D, Figure 2E, Figure 2F, Figure 2G, Figure 2H, Figure 3B, Figure 3D, Figure 3F, Figure 4B, Figure 4D, Figure 4E, Figure 4F, Figure 4G, Figure 4H, Figure 4I, Figure 4J, Figure 4K, Figure 4L, Figure 5A …]
